# Supplementary material for: Development and Initial Testing of an Artificial Intelligence-Based Virtual Reality Companion for People Living with Dementia in Long-Term Care
Source: J Clin Med. 2024 Sep 20;13(18):5574. doi: 10.3390/jcm13185574 (PMC11432461; doi:10.3390/jcm13185574)
Supplement: Supplementary file 1 [file jcm-13-05574-s001.zip]

Archive with 2 entries (2 files):
- S1 Resident Participant Questionnaire v2.pdf
- S2 Staff Participant Questionnaire.pdf
